# Supplementary material for: Generation and validation of a conditional knockout mouse model for the study of the Smith-Lemli-Opitz syndrome
Source: J Lipid Res. 2020 Nov 22;62:100002. doi: 10.1194/jlr.RA120001101 (PMC7890206; doi:10.1194/jlr.RA120001101)
Supplement: Supplemental File S1 [file mmc1.xlsx]

## Sheet: Males
Gene	logFC	FDR
Rps12l1	10.2245	1.76507e-06
Marcks	3.84274	9.56965e-05
Pax8	3.83523	3.97022e-05
Mup9	3.17187	0.0131678
Sfrp5	2.95752	0.000536302
Styx	2.24461	0.000177017
Mup-ps6	2.18392	0.0484893
Trpm8	2.1758	0.00088781
Mup-ps12	2.17203	0.0489183
Mup-ps18	2.10953	0.002232
Mup2	2.03995	0.0042221
Themis	2.03694	0.00123632
Asb16	1.97024	0.0193003
A630073D07Rik	1.96888	0.0173237
2900011O08Rik	1.88322	0.00435473
Mup-ps17	1.79909	0.0122561
Zfp982	1.75477	3.64242e-05
Mup-ps7	1.74923	0.0155022
Tmem28	1.72998	0.00212769
Phospho1	1.71761	0.00462106
Slc38a11	1.69668	0.000210149
Pax9	1.66275	0.0442583
Cldn6	1.61784	0.0233459
Rfx4	1.60637	3.09173e-05
Slc28a1	1.57764	0.00147492
Slc8a3	1.56478	0.00403792
Ripply1	1.55281	0.000210149
Mkx	1.54599	0.034015
Esrrg	1.50963	4.76367e-05
H2-Q2	1.44456	0.00733196
Zfp458	1.42641	0.00334196
Dio1	1.36964	0.00796273
Cacng7	1.36663	0.00261958
Fam65b	1.3651	0.000200006
Tmem163	1.35825	0.0326167
Mup5	1.3406	0.0411905
Sema5b	1.33844	0.0218335
Aatk	1.33405	0.0280893
Slc13a4	1.28215	0.0106605
Hcrtr2	1.27715	0.0132737
Nxpe2	1.23997	0.00100346
Hmgcs1	1.22247	2.19593e-05
Znf41-ps	1.21594	0.0012566
Meig1	1.21143	0.0202799
1700019D03Rik	1.20205	0.0155022
Cxcl14	1.20026	0.0405188
Cyp8b1	1.19468	0.00135113
Spatc1	1.18685	0.0155022
Crygn	1.18128	0.0136669
Htra4	1.15056	0.0229748
Serinc2	1.1364	0.0148378
Gnai1	1.13631	0.0339838
Ak7	1.13011	0.0513765
Ubd	1.12632	0.0252129
Tnfaip8l3	1.12154	0.0295321
Fitm1	1.11237	0.0494177
Fmn2	1.11159	0.0289751
2810047C21Rik1	1.10454	0.037844
9030619P08Rik	1.10329	0.0523859
Iglon5	1.0983	0.0523859
Gabrb3	1.06181	0.0274745
Ugt2b35	1.04981	0.000794905
Lars2	1.01457	0.00592634
Cd46	-1.00085	0.00229465
Tuba8	-1.00729	0.0461531
Dok3	-1.01219	0.0059299
Hid1	-1.0264	0.00235586
Plk2	-1.0288	6.05333e-05
Large2	-1.03035	0.0549966
Hecw2	-1.04165	0.0133165
E2f2	-1.04557	0.0139052
Tspan15	-1.04966	0.0226599
Vcam1	-1.05385	0.0236796
Adgrf1	-1.05739	7.20433e-05
Nlrp3	-1.05763	0.0405543
Klhl4	-1.06107	0.0299393
Ren1	-1.06418	0.0451599
Bend4	-1.07708	0.014573
Nckap5l	-1.08144	0.0148171
Acrbp	-1.08172	0.00896343
Arhgap33	-1.09016	0.0425795
Ptgds	-1.09078	0.0406582
Chst2	-1.09314	0.00146561
Osmr	-1.09905	0.00088781
Pou2f2	-1.1137	0.0161196
Cd207	-1.11656	4.56624e-05
Dll4	-1.11673	0.00179668
Serpine1	-1.11776	0.00283053
Pkd1l3	-1.1193	0.0461618
Serpina3f	-1.12541	0.014057
Pde6h	-1.13137	0.0342511
Pcdhgb2	-1.13411	0.0224485
Fam198b	-1.14337	0.0257783
Kif7	-1.14449	0.0155553
Clec4a1	-1.14844	0.00480963
H2-K2	-1.14845	0.0172871
Nrarp	-1.15139	0.000436465
Clec4a2	-1.16265	0.0151611
Olfr846	-1.16889	0.00711916
Treml4	-1.17199	0.00433824
Hoxb4	-1.17298	0.00332937
Adgre1	-1.17567	0.000654495
Rmi2	-1.18351	0.028404
Flna	-1.18597	6.05333e-05
Pkmyt1	-1.18949	0.00225595
Spic	-1.196	0.00127574
Pik3r5	-1.20684	0.00639004
Prag1	-1.21108	0.00977443
D930048N14Rik	-1.21196	0.00012396
Angptl8	-1.22656	1.17086e-06
C1qtnf9	-1.2431	0.0156287
Tpte	-1.2504	0.0329362
Mecom	-1.26266	0.0132906
Ccdc40	-1.29021	0.0514988
Fpr1	-1.29241	0.00380042
Slc39a2	-1.29975	0.0138526
Lama4	-1.32554	5.34412e-05
Lpl	-1.33287	0.00184227
Gspt2	-1.33476	0.0168065
Jazf1	-1.34501	0.0416471
Prc1	-1.35027	0.00435473
Slc25a27	-1.36704	0.000536302
Hamp2	-1.36916	0.0484893
Amer2	-1.37016	0.00746374
Tppp3	-1.37028	0.0513765
Slc8a1	-1.37458	0.0342511
Spaca6	-1.38941	0.0029716
Angpt2	-1.4009	0.00127574
Pla2g4b	-1.41234	0.0283566
Pbk	-1.41822	0.0453777
Lysmd2	-1.4342	0.00588803
Fst	-1.44281	0.00185509
Siglece	-1.44705	0.00085489
Itgam	-1.45066	3.09173e-05
Wt1	-1.45648	0.0411905
Gbgt1	-1.47445	0.0112922
Pax6	-1.51047	0.0268235
Il12rb2	-1.53243	0.0494177
Hpdl	-1.53864	0.0494177
Sox17	-1.5422	4.98249e-06
Fpr2	-1.54438	0.0337934
Pnpla3	-1.54864	0.0129276
Slc22a27	-1.55715	0.0342511
Igfbp1	-1.57965	0.0427471
Fam71e1	-1.58587	1.71385e-05
Plk1	-1.59861	0.0191141
Galnt15	-1.61957	0.00380042
Bcl2a1a	-1.62053	0.00824326
Tmprss4	-1.66334	0.0046074
Cfap74	-1.67988	0.00420427
Olfr748	-1.69774	0.0416471
Zbtb7c	-1.71265	0.0104396
Ccl3	-1.72119	0.0233459
Slc2a4	-1.73053	0.0148378
Vldlr	-1.73937	0.0148378
Cyp4x1	-1.7487	0.0439058
Mkrn3	-1.77204	0.0315233
Olfr622	-1.78494	0.0274745
Pcdh17	-1.79922	0.00791336
Hspa1a	-1.81702	0.00415871
Col5a2	-1.82061	0.00226341
Jag2	-1.85226	0.00296927
Sybu	-1.8894	0.0156287
Prkd1	-1.90998	0.0349127
Nfe2l3	-1.93925	0.00252742
Fbxl7	-1.95094	0.0136669
Tox2	-1.97223	5.34412e-05
Sema3g	-1.99069	0.00356464
Tinag	-1.99467	0.0135265
Krt23	-2.03087	0.00435473
Lyve1	-2.04361	0.000238742
Atp4a	-2.06554	0.0194166
Kntc1	-2.07618	0.00403792
Lmod3	-2.12232	0.00266415
Ap3b2	-2.13701	0.0218335
Akr1b7	-2.15315	0.00793302
Tagln3	-2.2241	0.00423401
Olfr1323	-2.23195	0.00588803
Cyp17a1	-2.23297	0.00772216
Cyp2b10	-2.27132	0.000152796
Sytl5	-2.28215	0.00952471
Ccl2	-2.36293	0.00297241
Hcar2	-2.3672	5.51809e-12
Marco	-2.37086	0.00145187
Ifitm5	-2.39508	0.00534758
Bmper	-2.49674	0.000210149
Adcy1	-2.51677	0.000654495
Tcf24	-2.57961	0.0316878
Dnaic1	-2.59686	0.0139052
Acod1	-2.64393	0.014057
Ppp1r42	-3.29681	5.34412e-05
Lepr	-3.29803	0.000144675
Tff3	-3.4237	0.0135265
Spink1	-3.44586	0.00480963
A1bg	-3.64229	2.53822e-05
Lrtm2	-3.76905	0.00119646
Slc4a9	-3.9692	0.000432588
Gucy2c	-3.97559	1.676e-06
Esm1	-3.98647	3.09173e-05
Cyp2b9	-5.8728	0.00229465
Cyp2a4	-7.91857	4.97063e-06

## Sheet: Females
Gene	logFC	FDR
Fmr1nb	4.75565	2.54662e-27
Cbx3-ps6	4.41062	3.16186e-06
Sult2a-ps1	2.73231	0.00252751
Gsta1	2.55368	0.00350401
Mup-ps10	2.35169	0.0127965
Mup-ps14	2.05094	0.0357679
Sult2a5	1.87002	4.22752e-08
Clec4d	1.83439	0.0538039
Chil1	1.7817	0.00637735
Slc22a29	1.76698	1.13781e-11
Cyp2c55	1.65559	0.00156169
Gsta2	1.48508	5.76174e-07
Hamp2	1.30162	4.85231e-06
Sult2a1	1.08208	9.04289e-05
Akr1b7	1.03892	0.0242826
Mkx	-1.1175	0.0275237
Cdk15	-1.30732	0.00645823
Ccl28	-1.3185	0.000228571
Prok1	-1.40813	0.0363283
Ces4a	-1.42035	0.00052305
Slco1a1	-1.42122	7.35543e-05
Slc22a28	-1.7224	0.00178771
Cacng1	-1.89753	0.00269911
Ugt2b38	-1.97225	5.935e-07
Serpina4-ps1	-2.00195	3.0668e-06
Vmn1r-ps32	-2.14679	0.0233295
Xlr4b	-2.21109	1.02452e-05
Slc26a8	-2.23142	0.00269911
Hsd3b5	-2.26353	0.00247619
Snurf	-2.29528	0.0252406
Capn11	-3.67577	0.00446925
Trav11	-5.96621	3.02794e-05
